# Supplementary material for: Development of Thermoplastic Bi-Component Electrodes for Triboelectric Impact Detection in Smart Textile Applications
Source: Polymers (Basel). 2025 Jan 16;17(2):210. doi: 10.3390/polym17020210 (PMC11768117; doi:10.3390/polym17020210)
Supplement: Supplementary file 1 [file polymers-17-00210-s001.zip]

Archive with 3 entries (3 files):
- S1.jpg
- S2 video.mp4
- S3 Video.mp4
